# Supplementary material for: Exploring Pyrrolo-Fused Heterocycles as Promising Anticancer Agents: An Integrated Synthetic, Biological, and Computational Approach
Source: Pharmaceuticals (Basel). 2023 Jun 11;16(6):865. doi: 10.3390/ph16060865 (PMC10305032; doi:10.3390/ph16060865)
Supplement: Supplementary file 1 [file pharmaceuticals-16-00865-s001.zip]

Archive with 1 entries (1 files):
- pharmaceuticals-2363081-supplementary.pdf
